# Supplementary material for: Distance sampling of duikers in the rainforest: Dealing with transect avoidance
Source: PLoS One. 2020 Oct 8;15(10):e0240049. doi: 10.1371/journal.pone.0240049 (PMC7544111; doi:10.1371/journal.pone.0240049)
Supplement: S1 Appendix — (ZIP) [file pone.0240049.s001.zip]

Archive with 4 entries (4 files):
- Appendix Code.R
- com_hfunctions.R
- com_likelihoodutilities.R
- com_pifunctions.R
